# Supplementary material for: Building a database for long-term monitoring of benthic macrofauna in the Pertuis-Charentais (2004-2014)
Source: Biodivers Data J. 2017 Jan 12;(5):e10288. doi: 10.3897/BDJ.5.e10288 (PMC5345053; doi:10.3897/BDJ.5.e10288)
Supplement: Supplementary material 1 — R code for correcting ouliers and NA values in the dataframe [file bdj-05-e10288-s001.txt]

###script R, version 23/05/2016
###authors: Christine Plumejeaud-Perreau and Anne S. Philippe

###Method for cleaning the outliers, example for DM shells of bivalve species Macoma Balthica in site AIC and year 2013, from an hypothetical unclean dataset, "benthos_unclean"

	###select the data to be cleaned up
data<-subset(benthos_unclean, benthos_unclean$abr=="mac" & benthos_unclean$st_sit_id=="aic" & benthos_unclean$year==2013)
data<-subset(data, data$number==1) #make sure you start the extrapolation based on an unfolded dataframe, where each row corresponds with a single individual
plot(data$length, data$ShellDM)#plot shell masses ("ShellDM") as a function of shell length (length)
	###identify the outliers visually based on the unique identifyier "id", and create a vector "v" of outliers
text(data$ShellDM~data$length, labels=data$id, cex= 0.2, pos=4)
v<-c(35666,54545,85655)#the list of id's here is just an example
tmp.y <- log(data$ShellDM[!data$id%in%v]) #the relation between Shell Dry mass and length is exponential, here we build a model excluding outliers (id's contained in vector "v")
tmp.x <- log(data$length[!data$id%in%v])
tmp <- lm(tmp.y~tmp.x)
tmp$coef ##creates a list of two coefficients to use in the regression model
	###Change the outlier values to NA values
#data$ShellDM[!data$id%in%v]<-NA
par(new=T)
curve(exp(tmp$coef[1]+tmp$coef[2]*log(x)), from=min(data$length), to=max(data$length) , xlab="x", ylab="y", xaxt="n", yaxt="n",bty="n", col='red') ##add the curve to the plot to check that it fits well the data
	###predict new values for outliers, and predict values for all NAs
tmp.predict <- exp(tmp$coef[1]+tmp$coef[2]*log(data$length[is.na(data$ShellDM)])) #created the extrapolation model
data$ShellDM[is.na(data$ShellDM)] <- tmp.predict #applies the model to all NAs in the dataset, including outliers that were transformed earlier into NAs
summary(data$ShellDM) ##check that the dataset does not contain NAs for ShellDM anymore, or other outliers
rm(tmp.y, tmp.y,v) #remove unecessary objects from the working environment
